# Supplementary material for: Rhizosphere Ventilation Effects on Root Development and Bacterial Diversity of Peanut in Compacted Soil
Source: Plants (Basel). 2024 Mar 11;13(6):790. doi: 10.3390/plants13060790 (PMC10975058; doi:10.3390/plants13060790)
Supplement: Supplementary file 1 [file plants-13-00790-s001.zip]

Archive with 1 entries (1 files):
- plants-2838370-supplementary.pdf
